# Supplementary material for: Effects of Heme Site (FA1) Ligands Bilirubin, Biliverdin, Hemin, and Methyl Orange on the Albumin Binding of Site I Marker Warfarin: Complex Allosteric Interactions
Source: Int J Mol Sci. 2022 Nov 13;23(22):14007. doi: 10.3390/ijms232214007 (PMC9694159; doi:10.3390/ijms232214007)
Supplement: Supplementary file 1 [file ijms-23-14007-s001.zip]

Archive with 1 entries (1 files):
- ijms-1985695-supplementary.pdf
